# Supplementary material for: Seroprevalence, Direct Detection and Risk Factors for Toxoplasma gondii Infection in Pigs in Serbia, and Influence of Biosecurity Measures
Source: Microorganisms. 2022 May 23;10(5):1069. doi: 10.3390/microorganisms10051069 (PMC9146795; doi:10.3390/microorganisms10051069)
Supplement: Supplementary file 1 [file microorganisms-10-01069-s001.zip]

Archive with 1 entries (1 files):
- microorganisms-1705371-supplementary.pdf
